# Supplementary material for: Venomous Snakes Reveal Ecological and Phylogenetic Factors Influencing Variation in Gut and Oral Microbiomes
Source: Front Microbiol. 2021 Mar 26;12:657754. doi: 10.3389/fmicb.2021.657754 (PMC8032887; doi:10.3389/fmicb.2021.657754)
Supplement: Supplementary file 4 [file Table_1.XLSX]

## Sheet: Sheet1
Host Species	Habitat Type	Venom Toxin	Mouth sample no. (pre-rarefaction)	Mouth sample no. (post-rarefaction)	Gut sample no. (pre-rarefaction)	Gut sample no. (post-rarefaction)
Boiga dendrophila	Semi-Arboreal	Denmotoxin	8	3	8	4
Laticauda laticaudata	Marine	Neurotoxin	7	7	7	6
Trimeresurus flavomaculatus	Arboreal	Hemotoxin	7	7	7	7
Total			22	17	22	17
