# Supplementary material for: Venomous Snakes Reveal Ecological and Phylogenetic Factors Influencing Variation in Gut and Oral Microbiomes
Source: Front Microbiol. 2021 Mar 26;12:657754. doi: 10.3389/fmicb.2021.657754 (PMC8032887; doi:10.3389/fmicb.2021.657754)
Supplement: Supplementary file 5 [file Table_2.XLSX]

## Sheet: Sheet1
Host Species	Acidobacteria	Actinobacteria	Bacteroidetes	Firmicutes	Proteobacteria
Boiga dendrophila	0.0633	0.2065	0.0398	0.0968	0.5026
Laticauda laticaudata	0.0161	0.0976	0.199	0.1154	0.3894
Trimeresurus flavomaculatus	0.0152	0.0345	0.0813	0.0293	0.8228
