# Supplementary material for: Venomous Snakes Reveal Ecological and Phylogenetic Factors Influencing Variation in Gut and Oral Microbiomes
Source: Front Microbiol. 2021 Mar 26;12:657754. doi: 10.3389/fmicb.2021.657754 (PMC8032887; doi:10.3389/fmicb.2021.657754)
Supplement: Supplementary file 6 [file Table_3.XLSX]

## Sheet: Table S2
Beta diversity analysis	Host ecology (gut samples)	Species (mouth samples)	Body site (marine samples)	Body site (arboreal samples)	Body site (semi-arboreal samples)
Unweighted-Unifrac	Semi-Arboreal vs. Marine: pseudo-F = 3.68; p-value = 0.004	B. dendrophila vs. L. laticaudata: pseudo-F = 1.33; p-value = 0.131	Mouth vs. Gut: pseudo-F = 3.39; p-value = 0.002	Mouth vs. Gut: pseudo-F = 1.39; p-value = 0.111	Mouth vs. Gut: pseudo-F = 2.89; p-value = 0.032
	Semi-Arboreal vs. Arboreal: pseudo-F = 2.09; p-value = 0.004	B. dendrophila vs. T. flavomaculatus: pseudo-F = 1.76; p-value = 0.062
	Marine vs. Arboreal: pseudo-F = 3.08; p-value = 0.001	L. laticaudata vs. T. flavomaculatus: pseudo-F = 2.13; p-value = 0.011
Weighted-Unifrac	Semi-Arboreal vs. Marine: pseudo-F = 3.83; p-value = 0.039	B. dendrophila vs. L. laticaudata: pseudo-F = 2.47; p-value = 0.048	Mouth vs. Gut: pseudo-F = 4.41; p-value = 0.01	Mouth vs. Gut: pseudo-F = 0.694; p-value = 0.765	Mouth vs. Gut: pseudo-F = 3.27; p-value = 0.122
	Semi-Arboreal vs. Arboreal: pseudo-F = 1.11; p-value = 0.352	B. dendrophila vs. T. flavomaculatus: pseudo-F = 3.92; p-value = 0.028
	Marine vs. Arboreal: pseudo-F = 6.14; p-value = 0.003	L. laticaudata vs. T. flavomaculatus: pseudo-F = 6.60; p-value = 0.002
Bray-Curtis	Semi-Arboreal vs. Marine: pseudo-F = 5.40; p-value = 0.003	B. dendrophila vs. L. laticaudata: pseudo-F = 2.18; p-value = 0.02	Mouth vs. Gut: pseudo-F = 3.67; p-value = 0.001	Mouth vs. Gut: pseudo-F = 0.857; p-value = 1.0	Mouth vs. Gut: pseudo-F = 2.35; p-value = 0.169
	Semi-Arboreal vs. Arboreal: pseudo-F = 1.16; p-value = 0.295	B. dendrophila vs. T. flavomaculatus: pseudo-F = 1.78; p-value = 0.034
	Marine vs. Arboreal: pseudo-F = 4.88; p-value = 0.001	L. laticaudata vs. T. flavomaculatus: pseudo-F = 3.71; p-value = 0.003
